# Supplementary material for: Age patterns of under-5 mortality in sub-Saharan Africa during 1990–2018: A comparison of estimates from demographic surveillance with full birth histories and the historic record
Source: Demogr Res. Author manuscript; Available in PMC 2022 Apr 1. (PMC8974662; doi:10.4054/demres.2021.44.18)
Supplement: Data and ReadMe Files [file NIHMS1702795-supplement-Data_and_ReadMe_Files.zip]

Archive with 43 entries (14 files):
- manuscript-code/data/
- manuscript-code/data/hdss/
- manuscript-code/data/hdss/README.txt
- manuscript-code/data/mics/
- manuscript-code/data/mics/Benin_MICS5_Datasets/
- manuscript-code/data/mics/Cameroon_MICS5_Datasets/
- manuscript-code/data/mics/Congo_MICS5_Datasets/
- manuscript-code/data/mics/CotedIvoire_MICS5_Datasets/
- manuscript-code/data/mics/Ghana_2011_MICS4_Datasets/
- manuscript-code/data/mics/Guinea_MICS5_Datasets/
- manuscript-code/data/mics/GuineaBissau_MICS5_Datasets/
- manuscript-code/data/mics/Kenya-BungomaCounty_2013-14_MICS_Datasets/
- manuscript-code/data/mics/Kenya-KakamegaCounty_2013-14_MICS_Datasets/
- manuscript-code/data/mics/Kenya-NyanzaProvince_2011_MICS_Datasets/
- manuscript-code/data/mics/Kenya-TurkanaCounty_2013-14_MICS_Datasets/
- manuscript-code/data/mics/MadagascarSouth_2012_MICS_Datasets/
- manuscript-code/data/mics/Malawi_MICS_2013-14_Datasets/
- manuscript-code/data/mics/Mali_MICS5_Datasets/
- manuscript-code/data/mics/Mauritania_MICS4_Datasets/
- manuscript-code/data/mics/Mauritania_MICS5_Datasets/
- manuscript-code/data/mics/Nigeria_MICS5_Datasets/
- manuscript-code/data/mics/README.txt
- manuscript-code/data/mics/SaoTomeandPrincipe_2014_MICS_Datasets/
- manuscript-code/data/mics/SenegalDakar_MICS5_Datasets/
- manuscript-code/data/mics/SierraLeone_MICS6_Datasets/
- manuscript-code/data/mics/SomaliaNortheastZone_2011_MICS_Datasets/
- manuscript-code/data/mics/SomaliaSomaliland_2011_MICS_Datasets/
- manuscript-code/data/mics/SouthSudan_2010_MICS4_Datasets/
- manuscript-code/data/mics/Swaziland_2010_MICS4_Datasets/
- manuscript-code/data/mics/Swaziland_MICS5_Datasets/
- manuscript-code/data/mics/Zimbabwe_2014_MICS_Datasets/
- manuscript-code/id-africanRegions.csv
- manuscript-code/id-hdss.csv
- manuscript-code/id-mics.csv
- manuscript-code/id-regions.csv
- manuscript-code/master-script.R
- manuscript-code/mortalityRates-DHS.R
- manuscript-code/mortalityRates-HDSS.R
- manuscript-code/mortalityRates-MICS.R
- manuscript-code/mortalityRates-Overlapping.R
- manuscript-code/results-AgePattern.R
- manuscript-code/results-Differences.R
- manuscript-code/readme.44-18.txt
