# Supplementary material for: Age patterns of under-5 mortality in sub-Saharan Africa during 1990–2018: A comparison of estimates from demographic surveillance with full birth histories and the historic record
Source: Demogr Res. Author manuscript; Available in PMC 2022 Apr 1. (PMC8974662; doi:10.4054/demres.2021.44.18)
Supplement: Data and ReadMe Files [file NIHMS1702795-supplement-Data_and_ReadMe_Files.zip › manuscript-code/data/mics/README.txt]

Save all MICS data downloaded from the survey website (http://mics.unicef.org/surveys) in folders in this file.
