# Supplementary material for: Age patterns of under-5 mortality in sub-Saharan Africa during 1990–2018: A comparison of estimates from demographic surveillance with full birth histories and the historic record
Source: Demogr Res. Author manuscript; Available in PMC 2022 Apr 1. (PMC8974662; doi:10.4054/demres.2021.44.18)
Supplement: Data and ReadMe Files [file NIHMS1702795-supplement-Data_and_ReadMe_Files.zip › manuscript-code/id-africanRegions.csv]

CountryName	AfricanRegion	AfricanRegion2
Angola	Central	Central
Benin	Western	Western-Coastal
Burkina Faso	Western	Western-Sahelian
Burundi	Eastern	Eastern
Cameroon	Central	Central
Central African Republic	Central	Central
Chad	Central	Central
Comoros	Eastern	Eastern
Congo	Central	Central
Congo Democratic Republic	Central	Central
Cote d'Ivoire	Western	Western-Coastal
Eritrea	Eastern	Eastern
Eswatini	Southern	Southern
Ethiopia	Eastern	Eastern
Gabon	Central	Central
Gambia	Western	Western-Sahelian
Ghana	Western	Western-Coastal
Guinea	Western	Western-Sahelian
Guinea-Bissau	Western	Western-Coastal
Kenya	Eastern	Eastern
Lesotho	Southern	Southern
Liberia	Western	Western-Coastal
Madagascar	Eastern	Eastern
Malawi	Eastern	Eastern
Mali	Western	Western-Sahelian
Mauritania	Western	Western-Sahelian
Mozambique	Eastern	Eastern
Namibia	Southern	Southern
Niger	Western	Western-Sahelian
Nigeria	Western	Western-Sahelian
Rwanda	Central	Central
Sao Tome and Principe	Central	Central
Senegal	Western	Western-Sahelian
Sierra Leone	Western	Western-Coastal
Somalia	Eastern	Eastern
South Africa	Southern	Southern
South Sudan	Eastern	Eastern
Sudan	Eastern	Eastern
Tanzania	Eastern	Eastern
Togo	Western	Western-Coastal
Uganda	Eastern	Eastern
Zambia	Eastern	Eastern
Zimbabwe	Southern	Southern
CotedIvoire	Western	Western-Coastal
GuineaBissau	Western	Western-Coastal
Kenya-BungomaCounty	Eastern	Eastern
Kenya-KakamegaCounty	Eastern	Eastern
Kenya-NyanzaProvince	Eastern	Eastern
Kenya-TurkanaCounty	Eastern	Eastern
MadagascarSouth	Eastern	Eastern
SaoTomeandPrincipe	Central	Central
SenegalDakar	Western	Western-Sahelian
SierraLeone	Western	Western-Coastal
SomaliaNortheastZone	Eastern	Eastern
SomaliaSomaliland	Eastern	Eastern
SouthSudan	Eastern	Eastern
Swaziland	Southern	Southern
