# Supplementary material for: Age patterns of under-5 mortality in sub-Saharan Africa during 1990–2018: A comparison of estimates from demographic surveillance with full birth histories and the historic record
Source: Demogr Res. Author manuscript; Available in PMC 2022 Apr 1. (PMC8974662; doi:10.4054/demres.2021.44.18)
Supplement: Data and ReadMe Files [file NIHMS1702795-supplement-Data_and_ReadMe_Files.zip › manuscript-code/id-hdss.csv]

CountryName	HDSS	CentreId
Burkina Faso	nanoro	BF021
Burkina Faso	nouna	BF031
Burkina Faso	ouagadougou	BF041
Cote d'Ivoire	taabo	CI011
Ethiopia	gilgel-gibe	ET021
Ethiopia	kilite-awlaelo	ET031
Ethiopia	kersa	ET041
Ethiopia	harar	ET042
Ethiopia	dabat	ET051
Ethiopia	arba-minch	ET061
Ghana	navrongo	GH011
Ghana	kintampo	GH021
Ghana	dodowa	GH031
Gambia	farafenni	GM011
Kenya	nairobi	KE031
Kenya	mbita	KE041
Kenya	kombewa	KE051
Malawi	karonga	MW011
Mozambique	chokwe	MZ021
Nigeria	cross-river	NG021
Nigeria	nahuche	NG011
Senegal	bandafassi	SN011
Senegal	mlomp	SN012
Senegal	niakhar	SN013
Tanzania	ifakara	TZ011
Tanzania	rufiji	TZ012
Tanzania	magu	TZ021
Uganda	iganga-mayuge	UG011
South Africa	agincourt	ZA011
South Africa	dikgale	ZA021
South Africa	ahri	ZA031
