# Supplementary material for: Age patterns of under-5 mortality in sub-Saharan Africa during 1990–2018: A comparison of estimates from demographic surveillance with full birth histories and the historic record
Source: Demogr Res. Author manuscript; Available in PMC 2022 Apr 1. (PMC8974662; doi:10.4054/demres.2021.44.18)
Supplement: Data and ReadMe Files [file NIHMS1702795-supplement-Data_and_ReadMe_Files.zip › manuscript-code/id-mics.csv]

SurveyId	SurveyYear	CountryName
Benin_MICS5_Datasets	2014	Benin
Cameroon_MICS5_Datasets	2014	Cameroon
Congo_MICS5_Datasets	2014	Congo
CotedIvoire_MICS5_Datasets	2016	Cote d'Ivoire
Ghana_2011_MICS4_Datasets	2011	Ghana
Guinea_MICS5_Datasets	2016	Guinea
GuineaBissau_MICS5_Datasets	2014	Guinea-Bissau
Kenya-BungomaCounty_2013-14_MICS_Datasets	2013	Kenya
Kenya-KakamegaCounty_2013-14_MICS_Datasets	2013	Kenya
Kenya-NyanzaProvince_2011_MICS_Datasets	2011	Kenya
Kenya-TurkanaCounty_2013-14_MICS_Datasets	2013	Kenya
MadagascarSouth_2012_MICS_Datasets	2012	Madagascar
Malawi_MICS_2013-14_Datasets	2013	Malawi
Mali_MICS5_Datasets	2015	Mali
Mauritania_MICS4_Datasets	2011	Mauritania
Mauritania_MICS5_Datasets	2015	Mauritania
Nigeria_MICS5_Datasets	2016	Nigeria
SaoTomeandPrincipe_2014_MICS_Datasets	2014	Sao Tome and Principe
SenegalDakar_MICS5_Datasets	2015	Senegal
SierraLeone_MICS6_Datasets	2017	Sierra Leone
SomaliaNortheastZone_2011_MICS_Datasets	2011	Somalia
SomaliaSomaliland_2011_MICS_Datasets	2011	Somalia
SouthSudan_2010_MICS4_Datasets	2010	South Sudan
Swaziland_2010_MICS4_Datasets	2010	Eswatini
Swaziland_MICS5_Datasets	2014	Eswatini
Zimbabwe_2014_MICS_Datasets	2014	Zimbabwe
