# Supplementary material for: Age patterns of under-5 mortality in sub-Saharan Africa during 1990–2018: A comparison of estimates from demographic surveillance with full birth histories and the historic record
Source: Demogr Res. Author manuscript; Available in PMC 2022 Apr 1. (PMC8974662; doi:10.4054/demres.2021.44.18)
Supplement: Data and ReadMe Files [file NIHMS1702795-supplement-Data_and_ReadMe_Files.zip › manuscript-code/id-regions.csv]

SurveyId	SurveyYear	CountryName	SurveyRegion	SurveyFinalRegion	SurveyResidence	HDSS	CentreId
BF1993DHS	1993	Burkina Faso	west	boucle de mouhoun	rural	nouna	BF031
BF1993DHS	1993	Burkina Faso	ouagadougou	centre	rural	ouagadougou	BF041
BF1999DHS	1999	Burkina Faso	west	boucle de mouhoun	rural	nouna	BF031
BF1999DHS	1999	Burkina Faso	ouagadougou	centre	rural	ouagadougou	BF041
BF2003DHS	2003	Burkina Faso	centre-ouest	centre-ouest	rural	nanoro	BF021
BF2003DHS	2003	Burkina Faso	ouagadougou	centre	rural	ouagadougou	BF041
BF2003DHS	2003	Burkina Faso	boucle de mouhoun	boucle de mouhoun	rural	nouna	BF031
BF2010DHS	2010	Burkina Faso	boucle de mouhoun	boucle de mouhoun	rural	nouna	BF031
BF2010DHS	2010	Burkina Faso	centre-ouest	centre-ouest	rural	nanoro	BF021
BF2010DHS	2010	Burkina Faso	centre	centre	rural	ouagadougou	BF041
CI1994DHS	1994	Cote d'Ivoire	south	sud sans abidjan	rural	taabo	CI011
CI1998DHS	1998	Cote d'Ivoire	small city	sud sans abidjan	rural	taabo	CI011
CI2012DHS	2012	Cote d'Ivoire	sud sans abidjan	sud sans abidjan	rural	taabo	CI011
CotedIvoire_MICS5_Datasets	2016	Cote d'Ivoire	sud sans ville d'abidjan	sud sans abidjan	rural	taabo	CI011
ET2000DHS	2000	Ethiopia	oromiya	oromia	rural	kersa	ET041
ET2000DHS	2000	Ethiopia	amhara	amhara	rural	dabat	ET051
ET2000DHS	2000	Ethiopia	snnp	snnpr	rural	arba-minch	ET061
ET2000DHS	2000	Ethiopia	tigray	tigray	rural	kilite-awlaelo	ET031
ET2000DHS	2000	Ethiopia	snnp	snnpr	rural	gilgel-gibe	ET021
ET2000DHS	2000	Ethiopia	harari	harari	rural	harar	ET042
ET2005DHS	2005	Ethiopia	snnp	snnpr	rural	gilgel-gibe	ET021
ET2005DHS	2005	Ethiopia	harari	harari	rural	harar	ET042
ET2005DHS	2005	Ethiopia	snnp	snnpr	rural	arba-minch	ET061
ET2005DHS	2005	Ethiopia	tigray	tigray	rural	kilite-awlaelo	ET031
ET2005DHS	2005	Ethiopia	amhara	amhara	rural	dabat	ET051
ET2005DHS	2005	Ethiopia	oromiya	oromia	rural	kersa	ET041
ET2011DHS	2011	Ethiopia	oromiya	oromia	rural	kersa	ET041
ET2011DHS	2011	Ethiopia	amhara	amhara	rural	dabat	ET051
ET2011DHS	2011	Ethiopia	snnp	snnpr	rural	arba-minch	ET061
ET2011DHS	2011	Ethiopia	harari	harari	rural	harar	ET042
ET2011DHS	2011	Ethiopia	tigray	tigray	rural	kilite-awlaelo	ET031
ET2011DHS	2011	Ethiopia	snnp	snnpr	rural	gilgel-gibe	ET021
ET2016DHS	2016	Ethiopia	harari	harari	rural	harar	ET042
ET2016DHS	2016	Ethiopia	amhara	amhara	rural	dabat	ET051
ET2016DHS	2016	Ethiopia	snnpr	snnpr	rural	gilgel-gibe	ET021
ET2016DHS	2016	Ethiopia	snnpr	snnpr	rural	arba-minch	ET061
ET2016DHS	2016	Ethiopia	oromia	oromia	rural	kersa	ET041
ET2016DHS	2016	Ethiopia	tigray	tigray	rural	kilite-awlaelo	ET031
GH1993DHS	1993	Ghana	greater accra	greater accra region	rural	dodowa	GH031
GH1993DHS	1993	Ghana	brong-ahafo	brong ahafo	rural	kintampo	GH021
GH1993DHS	1993	Ghana	upper east	upper east region	rural	navrongo	GH011
GH1998DHS	1998	Ghana	upper east region	upper east region	rural	navrongo	GH011
GH1998DHS	1998	Ghana	greater accra region	greater accra region	rural	dodowa	GH031
GH1998DHS	1998	Ghana	brong ahafo region	brong ahafo	rural	kintampo	GH021
GH2003DHS	2003	Ghana	greater accra	greater accra region	rural	dodowa	GH031
GH2003DHS	2003	Ghana	brong ahafo	brong ahafo	rural	kintampo	GH021
GH2003DHS	2003	Ghana	upper east	upper east region	rural	navrongo	GH011
GH2008DHS	2008	Ghana	upper east	upper east region	rural	navrongo	GH011
GH2008DHS	2008	Ghana	brong ahafo	brong ahafo	rural	kintampo	GH021
GH2008DHS	2008	Ghana	greater accra	greater accra region	rural	dodowa	GH031
GH2014DHS	2014	Ghana	brong ahafo	brong ahafo	rural	kintampo	GH021
GH2014DHS	2014	Ghana	upper east	upper east region	rural	navrongo	GH011
GH2014DHS	2014	Ghana	greater accra	greater accra region	rural	dodowa	GH031
Ghana_2011_MICS4_Datasets	2011	Ghana	upper east	upper east region	rural	navrongo	GH011
Ghana_2011_MICS4_Datasets	2011	Ghana	brong ahafo	brong ahafo	rural	kintampo	GH021
Ghana_2011_MICS4_Datasets	2011	Ghana	greater accra	greater accra region	rural	dodowa	GH031
GM2013DHS	2013	Gambia	kerewan	kerewan	rural	farafenni	GM011
KE1993DHS	1993	Kenya	nyanza	nyanza	rural	kombewa	KE051
KE1993DHS	1993	Kenya	nairobi	nairobi	urban	nairobi	KE031
KE1993DHS	1993	Kenya	nyanza	nyanza	rural	mbita	KE041
KE1998DHS	1998	Kenya	nyanza	nyanza	rural	mbita	KE041
KE1998DHS	1998	Kenya	nairobi	nairobi	urban	nairobi	KE031
KE1998DHS	1998	Kenya	nyanza	nyanza	rural	kombewa	KE051
KE2003DHS	2003	Kenya	nyanza	nyanza	rural	kombewa	KE051
KE2003DHS	2003	Kenya	nairobi	nairobi	urban	nairobi	KE031
KE2003DHS	2003	Kenya	nyanza	nyanza	rural	mbita	KE041
KE2008DHS	2008	Kenya	nyanza	nyanza	rural	kombewa	KE051
KE2008DHS	2008	Kenya	nairobi	nairobi	urban	nairobi	KE031
KE2008DHS	2008	Kenya	nyanza	nyanza	rural	mbita	KE041
KE2014DHS	2014	Kenya	nyanza	nyanza	rural	mbita	KE041
KE2014DHS	2014	Kenya	nyanza	nyanza	rural	kombewa	KE051
KE2014DHS	2014	Kenya	nairobi	nairobi	urban	nairobi	KE031
Kenya-NyanzaProvince_2011_MICS_Datasets	2011	Kenya	nyanza	nyanza	rural	kombewa	KE051
Kenya-NyanzaProvince_2011_MICS_Datasets	2011	Kenya	nyanza	nyanza	rural	mbita	KE041
Malawi_MICS_2013-14_Datasets	2013	Malawi	karonga	northern region	rural	karonga	MW011
MW1992DHS	1992	Malawi	northern region	northern region	rural	karonga	MW011
MW2000DHS	2000	Malawi	north	northern region	rural	karonga	MW011
MW2004DHS	2004	Malawi	northern	northern region	rural	karonga	MW011
MW2010DHS	2010	Malawi	northern	northern region	rural	karonga	MW011
MW2015DHS	2015	Malawi	northern region	northern region	rural	karonga	MW011
MZ1997DHS	1997	Mozambique	gaza	gaza	rural	chokwe	MZ021
MZ2003DHS	2003	Mozambique	gaza	gaza	rural	chokwe	MZ021
MZ2011DHS	2011	Mozambique	gaza	gaza	rural	chokwe	MZ021
NG1990DHS	1990	Nigeria	southeast	south south	urban	cross-river	NG021
NG1990DHS	1990	Nigeria	northwest	north west	rural	nahuche	NG011
NG2003DHS	2003	Nigeria	south south	south south	urban	cross-river	NG021
NG2003DHS	2003	Nigeria	north west	north west	rural	nahuche	NG011
NG2008DHS	2008	Nigeria	south south	south south	urban	cross-river	NG021
NG2008DHS	2008	Nigeria	north west	north west	rural	nahuche	NG011
NG2013DHS	2013	Nigeria	north west	north west	rural	nahuche	NG011
NG2013DHS	2013	Nigeria	south south	south south	urban	cross-river	NG021
NG2018DHS	2018	Nigeria	south south	south south	urban	cross-river	NG021
NG2018DHS	2018	Nigeria	north west	north west	rural	nahuche	NG011
Nigeria_MICS5_Datasets	2016	Nigeria	cross river	south south	urban	cross-river	NG021
Nigeria_MICS5_Datasets	2016	Nigeria	zamfara	north west	rural	nahuche	NG011
SN1993DHS	1993	Senegal	central	fatick	rural	niakhar	SN013
SN1993DHS	1993	Senegal	south	ziguinchor	rural	mlomp	SN012
SN1993DHS	1993	Senegal	north east	kedougou	rural	bandafassi	SN011
SN1997DHS	1997	Senegal	north east	kedougou	rural	bandafassi	SN011
SN1997DHS	1997	Senegal	central	fatick	rural	niakhar	SN013
SN1997DHS	1997	Senegal	south	ziguinchor	rural	mlomp	SN012
SN2005DHS	2005	Senegal	fatick	fatick	rural	niakhar	SN013
SN2005DHS	2005	Senegal	tambacounda	kedougou	rural	bandafassi	SN011
SN2005DHS	2005	Senegal	zuguinchor	ziguinchor	rural	mlomp	SN012
SN2010DHS	2010	Senegal	kedougou	kedougou	rural	bandafassi	SN011
SN2010DHS	2010	Senegal	fatick	fatick	rural	niakhar	SN013
SN2010DHS	2010	Senegal	ziguinchor	ziguinchor	rural	mlomp	SN012
SN2012DHS	2012	Senegal	fatick	fatick	rural	niakhar	SN013
SN2012DHS	2012	Senegal	ziguinchor	ziguinchor	rural	mlomp	SN012
SN2012DHS	2012	Senegal	kedougou	kedougou	rural	bandafassi	SN011
SN2014DHS	2014	Senegal	fatick	fatick	rural	niakhar	SN013
SN2014DHS	2014	Senegal	ziguinchor	ziguinchor	rural	mlomp	SN012
SN2014DHS	2014	Senegal	kedougou	kedougou	rural	bandafassi	SN011
SN2015DHS	2015	Senegal	fatick	fatick	rural	niakhar	SN013
SN2015DHS	2015	Senegal	ziguinchor	ziguinchor	rural	mlomp	SN012
SN2015DHS	2015	Senegal	kedougou	kedougou	rural	bandafassi	SN011
SN2016DHS	2016	Senegal	ziguinchor	ziguinchor	rural	mlomp	SN012
SN2016DHS	2016	Senegal	fatick	fatick	rural	niakhar	SN013
SN2016DHS	2016	Senegal	kedougou	kedougou	rural	bandafassi	SN011
SN2017DHS	2017	Senegal	ziguinchor	ziguinchor	rural	mlomp	SN012
SN2017DHS	2017	Senegal	kedougou	kedougou	rural	bandafassi	SN011
SN2017DHS	2017	Senegal	fatick	fatick	rural	niakhar	SN013
SN2018DHS	2018	Senegal	ziguinchor	ziguinchor	rural	mlomp	SN012
SN2018DHS	2018	Senegal	kedougou	kedougou	rural	bandafassi	SN011
SN2018DHS	2018	Senegal	fatick	fatick	rural	niakhar	SN013
TZ1992DHS	1992	Tanzania	central	morogoro	rural	ifakara	TZ011
TZ1992DHS	1992	Tanzania	lake	mwanza	rural	magu	TZ021
TZ1992DHS	1992	Tanzania	coastal	pwani	rural	rufiji	TZ012
TZ1996DHS	1996	Tanzania	coast	pwani	rural	rufiji	TZ012
TZ1996DHS	1996	Tanzania	mwanza	mwanza	rural	magu	TZ021
TZ1996DHS	1996	Tanzania	morogoro	morogoro	rural	ifakara	TZ011
TZ1999DHS	1999	Tanzania	coast	pwani	rural	rufiji	TZ012
TZ1999DHS	1999	Tanzania	mwanza	mwanza	rural	magu	TZ021
TZ1999DHS	1999	Tanzania	morogoro	morogoro	rural	ifakara	TZ011
TZ2004DHS	2004	Tanzania	morogoro	morogoro	rural	ifakara	TZ011
TZ2004DHS	2004	Tanzania	mwanza	mwanza	rural	magu	TZ021
TZ2004DHS	2004	Tanzania	pwani	pwani	rural	rufiji	TZ012
TZ2010DHS	2010	Tanzania	mwanza	mwanza	rural	magu	TZ021
TZ2010DHS	2010	Tanzania	pwani	pwani	rural	rufiji	TZ012
TZ2010DHS	2010	Tanzania	morogoro	morogoro	rural	ifakara	TZ011
TZ2015DHS	2015	Tanzania	pwani	pwani	rural	rufiji	TZ012
TZ2015DHS	2015	Tanzania	mwanza	mwanza	rural	magu	TZ021
TZ2015DHS	2015	Tanzania	morogoro	morogoro	rural	ifakara	TZ011
UG1995DHS	1995	Uganda	eastern	busoga	rural	iganga-mayuge	UG011
UG2000DHS	2000	Uganda	eastern	busoga	rural	iganga-mayuge	UG011
UG2006DHS	2006	Uganda	eastern	busoga	rural	iganga-mayuge	UG011
UG2011DHS	2011	Uganda	eastern	busoga	rural	iganga-mayuge	UG011
UG2016DHS	2016	Uganda	busoga	busoga	rural	iganga-mayuge	UG011
ZA1998DHS	1998	South Africa	kwazulu natal	kwazulu-natal	rural	ahri	ZA031
ZA1998DHS	1998	South Africa	northern province	limpopo	rural	dikgale	ZA021
ZA1998DHS	1998	South Africa	mpumalanga	mpumalanga	rural	agincourt	ZA011
ZA2016DHS	2016	South Africa	mpumalanga	mpumalanga	rural	agincourt	ZA011
ZA2016DHS	2016	South Africa	limpopo	limpopo	rural	dikgale	ZA021
ZA2016DHS	2016	South Africa	kwazulu-natal	kwazulu-natal	rural	ahri	ZA031
