# Supplementary material for: Age patterns of under-5 mortality in sub-Saharan Africa during 1990–2018: A comparison of estimates from demographic surveillance with full birth histories and the historic record
Source: Demogr Res. Author manuscript; Available in PMC 2022 Apr 1. (PMC8974662; doi:10.4054/demres.2021.44.18)
Supplement: Data and ReadMe Files [file NIHMS1702795-supplement-Data_and_ReadMe_Files.zip › manuscript-code/mortalityRates-DHS.R]

#########################################
#
# Calculate mortality rates for DHS data
#
#########################################

# Clear environment
rm(list = ls())

# Load packages
library(demogsurv)
library(tidyverse)
library(plyr)

# Load spreadsheet with MICS/DHS survey years and region names that have been hand-matched to HDSS sites
id.regions <- read.csv("id-regions.csv")

#######################################
# Download DHS data using rdhs package
#######################################

# Return api requests as data tables
Sys.setenv(rdhs_DATA_TABLE = "TRUE")

# Select surveys from sub-Saharan Africa
surveys <- dhs_surveys(surveyIds = c(
   # Age patterns analysis surveys
   "AO2015DHS", "BF2010DHS", "BJ2012DHS", "BJ2017DHS", "BU2010DHS", "BU2016DHS", "CD2013DHS", "CG2011DHS", "CI2012DHS", "CM2011DHS", "CM2018DHS", "ET2011DHS",
   "ET2016DHS", "GA2012DHS", "GH2014DHS", "GM2013DHS", "GN2012DHS", "GN2018DHS", "KE2014DHS", "KM2012DHS", "LB2013DHS", "LS2014DHS", "ML2012DHS", "ML2018DHS",
   "MW2010DHS", "MW2015DHS", "MZ2011DHS", "NG2013DHS", "NG2018DHS", "NI2012DHS", "NM2013DHS", "RW2010DHS", "RW2015DHS", "SL2013DHS", "SN2010DHS", "SN2012DHS",
   "SN2014DHS", "SN2015DHS", "SN2016DHS", "SN2017DHS", "SN2018DHS", "TD2014DHS", "TG2013DHS", "TZ2010DHS", "TZ2015DHS", "UG2011DHS", "UG2016DHS", "ZA2016DHS",
   "ZM2013DHS", "ZM2018DHS", "ZW2010DHS", "ZW2015DHS",
   # Pre-2010 surveys for differences analysis
   "BF1999DHS", "BF2003DHS", "CI1998DHS", "ET2000DHS", "ET2005DHS", "GH1998DHS", "GH2003DHS", "GH2008DHS", "KE1998DHS", "KE2003DHS", "KE2008DHS", "MW2000DHS", 
   "MW2004DHS", "MZ1997DHS", "MZ2003DHS", "NG2003DHS", "NG2008DHS", "SN1997DHS", "SN2005DHS", "TZ1996DHS", "TZ1999DHS", "TZ2004DHS", "UG1995DHS", "UG2000DHS", 
   "UG2006DHS", "ZA1998DHS"))
# Note: Data used in the analysis was accessed in November 2020. 

# All available birth recode files
surveysbr <- dhs_datasets(fileType = "BR", fileFormat = "flat")

# Surveys from sub-Saharan Africa that have birth recode files
brd <- surveysbr[which(surveysbr$SurveyId %in% surveys$SurveyId),]

# Use rdhs to retreive datasets, downloading them from DHS website if not already in the rdhs cache.
Sys.setenv("rdhs_LOUD_DOWNLOAD" = TRUE)
brd$path <- unlist(get_datasets(brd$FileName, download_option = "both")) 

# Load all of the datasets into R as a list.
br <- list()
for(survid in brd$SurveyId){
  print(survid)
  dat <- readRDS(brd[which(brd$SurveyId == survid),]$path)
  dat <- dat[grep("caseid|^v0|^v1|^b", names(dat))]
  br[[survid]] <- dat
}

# Convert to factors
br <- lapply(br, haven::as_factor)

# Add survey-level variables
br <- Map(data.frame,
          SurveyId = brd$SurveyId,
          CountryName = brd$CountryName,
          SurveyYear = brd$SurveyYear,
          br)

# Adjust ethiopian calendar for the CMC columns
br$ET2000DHS$b3 <- br$ET2000DHS$b3 + (92)
br$ET2005DHS$b3 <- br$ET2005DHS$b3 + (92)
br$ET2011DHS$b3 <- br$ET2011DHS$b3 + (92)
br$ET2016DHS$b3 <- br$ET2016DHS$b3 + (92)
br$ET2000DHS$v008 <- br$ET2000DHS$v008 + (92)
br$ET2005DHS$v008 <- br$ET2005DHS$v008 + (92)
br$ET2011DHS$v008 <- br$ET2011DHS$v008 + (92)
br$ET2016DHS$v008 <- br$ET2016DHS$v008 + (92)
br$ET2000DHS$v011 <- br$ET2000DHS$v011 + (92)
br$ET2005DHS$v011 <- br$ET2005DHS$v011 + (92)
br$ET2011DHS$v011 <- br$ET2011DHS$v011 + (92)
br$ET2016DHS$v011 <- br$ET2016DHS$v011 + (92)

# Create indicator for deaths, and calculate date of death
br <- lapply(br, function(x){x$death <- x$b5 == "no"; x})

# Create age at death variable
# Recode irregular values
br <- lapply(br, function(x){x$aod <- levels(x$b6)[x$b6]; x})
br <- lapply(br, function(x){x$aod[x$aod %in% c("1 day", "days, one", "days: 1")] <- 101; x})
br <- lapply(br, function(x){x$aod[x$aod %in% c("0 days","days, zero", "died on day of birth", "immediately after birth")] <- 100; x})
br <- lapply(br, function(x){x$aod[x$aod %in% c("days, missing", "days, missing number","days: number missing")] <- 190; x})
br <- lapply(br, function(x){x$aod[x$aod %in% c("months: 0")] <- 190; x})
br <- lapply(br, function(x){x$aod[x$aod %in% c("1 month", "months, one" ,"months: 1")] <- 201; x})
br <- lapply(br, function(x){x$aod[x$aod %in% c("months, missing", "months, missing number" , "months: number missing")] <- 290; x})
br <- lapply(br, function(x){x$aod[x$aod %in% c("years: 0")] <- 290; x})
br <- lapply(br, function(x){x$aod[x$aod %in% c("1 year", "years, one","years: 1")] <- 301; x})
br <- lapply(br, function(x){x$aod[x$aod %in% c("years: 2")] <- 302; x})
br <- lapply(br, function(x){x$aod[x$aod %in% c("years, missing","years, missing number","years: number missing" )] <- 390; x})
br <- lapply(br, function(x){x$aod[x$aod %in% c("don't know", "inconsistent", "missing")] <- 900; x})
br <- lapply(br, function(x){x$aod <- as.numeric(x$aod) ; x})

# Impute values for missing ages at deaths
set.seed(2020)
br <- lapply(br, function(x){x$aodref <- x$aod ; x})
br <- lapply(br, function(x){x$aod[x$aodref >= 190 & x$aodref < 200] <- sample(100:130,1) ; x}) # Unknown days
br <- lapply(br, function(x){x$aod[x$aodref >= 290 & x$aodref < 300] <- sample(200:223,1) ; x}) # Unknown months
br <- lapply(br, function(x){x$aod[x$aodref >= 390 & x$aodref < 400] <- sample(300:334,1) ; x}) # Unknown years
br <- lapply(br, function(x){x$aod[x$aodref >= 900] <- sample(c(100:130,200:223,300:334),1) ; x}) # Unknown everything
# Convert all to months scale
br <- lapply(br, function(x){x$aodref <- x$aod ; x})
br <- lapply(br, function(x){x$aod <- ifelse(x$aodref >= 100 & x$aodref < 200, (x$aod-100)/30.5, x$aod) ; x})
br <- lapply(br, function(x){x$aod <- ifelse(x$aodref == 100, .5/30.5, x$aod) ; x}) # Add half day when day of death is 0
br <- lapply(br, function(x){x$aod <- ifelse(x$aodref >= 200 & x$aodref < 300, (x$aod-200+0.5), x$aod) ; x})
br <- lapply(br, function(x){x$aod <- ifelse(x$aodref >= 300 & x$aodref < 400, (x$aod-300)*12+0.5, x$aod) ; x})
# Calculate date of death
br <- lapply(br, function(x){x$dod <- x$b3 + x$aod; x})


#######################################
# National level mortality calculations
########################################

# Calculate 5-year period nqx for each indicator of interest
nat1 <- ldply(br, calc_nqx, by=~CountryName+SurveyYear, tips = c(0, 5, 10), agegr=c(0, (28*12/365.25))/12, .id = "SurveyId")
nat2 <- ldply(br, calc_nqx, by=~CountryName+SurveyYear, tips = c(0, 5, 10), agegr=c((28*12/365.25), 3, 5, 12)/12, .id = "SurveyId")
nat3 <- ldply(br, calc_nqx, by=~CountryName+SurveyYear, tips = c(0, 5, 10), agegr=c(0, (28*12/365.25), 3, 5, 12)/12, .id = "SurveyId")
nat4 <- ldply(br, calc_nqx, by=~CountryName+SurveyYear, tips = c(0, 5, 10), agegr=c(12, 24, 36, 48, 60)/12, .id = "SurveyId")
nat5 <- ldply(br, calc_nqx, by=~CountryName+SurveyYear, tips = c(0, 5, 10), agegr=c(0, (28*12/365.25), 3, 5, 12, 24, 36, 48, 60)/12, .id = "SurveyId")
nat1$nqx <- "NMR"
nat2$nqx <- "PNMR"
nat3$nqx <- "IMR"
nat4$nqx <- "CMR"
nat5$nqx <- "U5MR"
df.nat <- rbind(nat1, nat2, nat3, nat4, nat5)

# Save mortality rates as csv
write.csv(df.nat, "dhs-nat-5yr.csv", row.names = FALSE)

####################################################
# Subnational regional level mortality calculations
####################################################

# Keep DHS regions of interest
br.regions <- br[names(br) %in% id.regions$SurveyId]
br.regions <- lapply(br.regions, function(x){x <- merge(x, id.regions[,c("SurveyId","SurveyRegion","SurveyFinalRegion")], 
                                                        by.x = c("SurveyId", "v024"), by.y = c("SurveyId","SurveyRegion")) ; x })
br.regions <- br.regions[sapply(br.regions, nrow)>0]

# Calculate 5-year period nqx for each indicator of interest
reg1 <- ldply(br.regions, calc_nqx, by=~CountryName+SurveyYear+SurveyFinalRegion, tips = c(0, 5, 10), agegr=c(0, (28*12/365.25))/12, .id="SurveyId")
reg2 <- ldply(br.regions, calc_nqx, by=~CountryName+SurveyYear+SurveyFinalRegion, tips = c(0, 5, 10), agegr=c((28*12/365.25), 3, 5, 12)/12, .id="SurveyId")
reg3 <- ldply(br.regions, calc_nqx, by=~CountryName+SurveyYear+SurveyFinalRegion, tips = c(0, 5, 10), agegr=c(0, (28*12/365.25), 3, 5, 12)/12, .id="SurveyId")
reg4 <- ldply(br.regions, calc_nqx, by=~CountryName+SurveyYear+SurveyFinalRegion, tips = c(0, 5, 10), agegr=c(12, 24, 36, 48, 60)/12, .id="SurveyId")
reg5 <- ldply(br.regions, calc_nqx, by=~CountryName+SurveyYear+SurveyFinalRegion, tips = c(0, 5, 10), agegr=c(0, (28*12/365.25), 3, 5, 12, 24, 36, 48, 60)/12, .id="SurveyId")
reg1$nqx <- "NMR"
reg2$nqx <- "PNMR"
reg3$nqx <- "IMR"
reg4$nqx <- "CMR"
reg5$nqx <- "U5MR"
df.reg <- rbind(reg1, reg2, reg3, reg4, reg5)

# Save mortality rates as csv
write.csv(df.reg, "dhs-reg-5yr.csv", row.names = FALSE)

# Calculate 10-year period nqx for each indicator of interest
reg6 <- ldply(br.regions, calc_nqx, by=~CountryName+SurveyYear+SurveyFinalRegion, tips = c(0, 10), agegr=c(0, (28*12/365.25))/12, .id="SurveyId")
reg7 <- ldply(br.regions, calc_nqx, by=~CountryName+SurveyYear+SurveyFinalRegion, tips = c(0, 10), agegr=c(1, 3, 5, 12)/12, .id="SurveyId")
reg8 <- ldply(br.regions, calc_nqx, by=~CountryName+SurveyYear+SurveyFinalRegion, tips = c(0, 10), agegr=c(0, (28*12/365.25), 3, 5, 12)/12, .id="SurveyId")
reg9 <- ldply(br.regions, calc_nqx, by=~CountryName+SurveyYear+SurveyFinalRegion, tips = c(0, 10), agegr=c(12, 24, 36, 48, 60)/12, .id="SurveyId")
reg10 <- ldply(br.regions, calc_nqx, by=~CountryName+SurveyYear+SurveyFinalRegion, tips = c(0, 10), agegr=c(0, (28*12/365.25), 3, 5, 12, 24, 36, 48, 60)/12, .id="SurveyId")
reg6$nqx <- "NMR"
reg7$nqx <- "PNMR"
reg8$nqx <- "IMR"
reg9$nqx <- "CMR"
reg10$nqx <- "U5MR"
df.reg10yr <- rbind(reg6, reg7, reg8, reg9, reg10)

# Save mortality rates as csv
write.csv(df.reg10yr, "dhs-reg-10yr.csv", row.names = FALSE)

#########################################
# Residence level mortality calculations
#########################################

# Keep DHS residence of interest
br.residence <- br[names(br) %in% id.regions$SurveyId]
id.residence <- id.regions[,c("SurveyId","SurveyResidence")]
id.residence <- id.residence[!duplicated(id.residence),]
br.residence <- lapply(br.residence, function(x){x <- merge(x, id.residence, 
                                                            by.x = c("SurveyId", "v025"), by.y = c("SurveyId","SurveyResidence")) ; x })
br.residence <- br.residence[sapply(br.residence, nrow)>0]

res1 <- ldply(br.residence, calc_nqx, by=~CountryName+SurveyYear+v025, tips = c(0, 5, 10), agegr=c(0, (28*12/365.25))/12, .id = "SurveyId")
res2 <- ldply(br.residence, calc_nqx, by=~CountryName+SurveyYear+v025, tips = c(0, 5, 10), agegr=c(1, 3, 5, 12)/12, .id = "SurveyId")
res3 <- ldply(br.residence, calc_nqx, by=~CountryName+SurveyYear+v025, tips = c(0, 5, 10), agegr=c(0, (28*12/365.25), 3, 5, 12)/12, .id = "SurveyId")
res4 <- ldply(br.residence, calc_nqx, by=~CountryName+SurveyYear+v025, tips = c(0, 5, 10), agegr=c(12, 24, 36, 48, 60)/12, .id = "SurveyId")
res5 <- ldply(br.residence, calc_nqx, by=~CountryName+SurveyYear+v025, tips = c(0, 5, 10), agegr=c(0, (28*12/365.25), 3, 5, 12, 24, 36, 48, 60)/12, .id = "SurveyId")
res1$nqx <- "NMR"
res2$nqx <- "PNMR"
res3$nqx <- "IMR"
res4$nqx <- "CMR"
res5$nqx <- "U5MR"
df.res <- rbind(res1, res2, res3, res4, res5)
names(df.res)[which(names(df.res) == "v025")] <- "SurveyResidence"

write.csv(df.res, "dhs-res-5yr.csv", row.names = FALSE)
